# Supplementary material for: Targeted DNA and RNA sequencing of fine-needle biopsy FFPE specimens in patients with unresectable hepatocellular carcinoma treated with sorafenib
Source: Oncotarget. 2015 May 25;6(25):21636–44. doi: 10.18632/oncotarget.4270 (PMC4673292; doi:10.18632/oncotarget.4270)
Supplement: Supplementary file 1 [file oncotarget-06-21636-s001.xlsx]

## Sheet: Table S1
Table S1. Result of DNA/RNA extraction
	DNA conc. (ng/mL)	DNA yield (mg)	RNA conc. (ng/mL)	RNA yield (mg)
SP2012-001	1.27119	38.1356	8.61666	258.5
SP2012-002	3.50396	105.119	10.215	306.45
SP2012-003	1.96675	59.0024	9.11497	273.449
SP2012-004	2.51583	75.4748	7.35564	220.669
SP2012-005	3.74354	112.306	8.99312	269.794
SP2012-006	2.43449	73.0347	8.71191	261.357
SP2012-007	3.59133	107.74	10.2341	307.022
SP2012-009	29.4857	884.571	13.0392	391.176
SP2012-010	3.01962	90.5886	4.87087	146.126
SP2012-011	3.77992	113.397	11.2303	336.91
SP2012-012	4.56682	137.005	6.86404	205.921
SR2012-001	0.107539	3.22616	2.95855	88.7566
SR2012-002	3.55331	106.599	9.21699	276.51
SR2012-003	0.481659	14.4498	4.91553	147.466
SR2012-004	0.633646	19.0094	12.3636	370.909
SR2012-005	15.8774	476.321	3.79542	113.863
SR2012-006	6.65988	199.796	12.1951	365.852
SR2012-008	0.29388	8.8164	10.2869	308.607
SR2012-009	1.9985	59.9549	9.27456	278.237
SR2012-010	0.974114	29.2234	8.80023	264.007
SR2012-011	0.433789	13.0137	5.47294	164.188
SR2012-012	0.880028	26.4008	7.41495	222.449
SR2012-014	83.2927	2498.78	10.9815	329.445
SR2012-015	103.272	3098.15	11.4547	343.642
SR2012-016	1.50914	45.2742	10.2619	307.858
SR2012-017	4.56739	137.022	11.6815	350.444
SR2012-019	1.39165	41.7496	8.05218	241.565
SR2012-020	0.358078	10.7423	4.02286	120.686
SR2012-021	2.78566	83.5698	9.6069	288.207
SR2012-022	0.311205	9.33615	6.20506	186.152
SR2012-023	1.93279	57.9836	8.21513	246.454
SR2012-024	4.04853	121.456	9.2285	276.855
SR2012-025	1.00736	30.2208	7.23042	216.913
SR2012-026	1.20258	36.0775	1.77277	53.183
SR2012-027	1.48871	44.6613	6.97166	209.15
SR2012-028	218.519	6555.56	11.7342	352.025
SR2012-029	2.0838	62.5141	8.67492	260.248
SR2012-030	3.49205	104.762	8.26724	248.017
SR2012-031	173.877	5216.3	9.53591	286.077
SP2013-001	10.0561	301.684	13.3	399
SP2013-002	5.70258	171.077	15.8	474
SP2013-003	7.33985	220.195	3.2	96
SP2013-004	13.8858	416.573	8.2081	246.243
SP2013-005	4.15996	124.799	7.35564	220.669
SP2013-006	194.464	5833.91	11.6845	350.534
SP2013-007	10.7681	323.044	10.4075	312.224
