# Supplementary material for: Targeted DNA and RNA sequencing of fine-needle biopsy FFPE specimens in patients with unresectable hepatocellular carcinoma treated with sorafenib
Source: Oncotarget. 2015 May 25;6(25):21636–44. doi: 10.18632/oncotarget.4270 (PMC4673292; doi:10.18632/oncotarget.4270)
Supplement: Supplementary file 3 [file oncotarget-06-21636-s003.xlsx]

## Sheet: Table S3
Table S3. Relationship between gene expression and clinical response to sorafenib
	Median value		P value*
	Non-PD group	PD group
ALK	0	0	NE
ANGPT2	207.85	206.363	0.4016
AREG	0	0	NE
BTC	45.8891	23.6839	0.8038
CSF1R	1039.39	1001.36	0.919
CSF3	0	0	NE
EGF	0	0.502318	NE
EGFR	10943.2	14390.5	0.919
ERBB2	2010.1	2023.84	0.6112
ERBB3	9218.12	6203.59	0.3405
ERBB4	0	1.56921	NE
EREG	0	2.03983	NE
FGF1	10.0991	6.50639	0.6059
FGF2	366.654	331.494	0.576
FGF3	0	0	NE
FGF4	0	0	NE
FGFR1	787.586	605.26	0.9797
FGFR2	2993.78	2391.63	0.7315
FGFR3	9263.51	5960.1	0.1863
FGFR4	3819.86	3297.46	0.3093
FLT1	2123.94	1878.91	0.5761
FLT3	5.85844	9.90259	0.4352
FLT4	1536.62	1338.96	0.919
FST	8888.61	10032.6	0.6292
HBEGF	494.052	438.481	0.722
HGF	2627.5	2026.16	0.4307
IGF1	2253.46	3413.89	0.3875
IGF1R	1355.65	1557.55	0.4767
IGF2	30820.3	25647.3	0.8588
IL8	1335.23	2390.78	0.4458
KDR	684.352	773.186	0.6473
KIT	67.8835	20.7893	0.3246
LEP	0	0	NE
MERTK	1190.16	1106.96	0.6112
MET	5033.06	6597.74	0.8588
MST1R	94.9481	28.6893	0.3454
NGF	55.3165	159.444	0.2077
NRG1	935.21	1736.15	0.5084
PDGFA	5668.57	4548.88	0.4767
PDGFB	1206.03	705.819	0.5935
PDGFRA	1438.94	2427.09	0.5935
PDGFRB	2596.29	1562.61	0.06
PIGF	6613.78	5999.38	0.4307
RET	4.80791	11.3734	0.958
ROS1	0	0	NE
TEK	827.875	1216.12	0.5335
TGFA	74.1398	20.3075	0.0180*
TYRO3	149.49	157.726	0.5087
VEGFA	6468.34	6158.91	0.9797
PECAM1	110.244	13.2191	0.0131*
			* Mann–Whitney U test
			NE, not evaluated.
