# Supplementary material for: Targeted DNA and RNA sequencing of fine-needle biopsy FFPE specimens in patients with unresectable hepatocellular carcinoma treated with sorafenib
Source: Oncotarget. 2015 May 25;6(25):21636–44. doi: 10.18632/oncotarget.4270 (PMC4673292; doi:10.18632/oncotarget.4270)
Supplement: Supplementary file 4 [file oncotarget-06-21636-s004.xlsx]

## Sheet: Table S4
Table S4. Relationship between gene expression and PFS
	P value*
ALK	NE
ANGPT2	0.6609
AREG	NE
BTC	0.3619
CSF1R	0.6486
CSF3	NE
EGF	NE
EGFR	0.2133
ERBB2	0.9396
ERBB3	0.7543
ERBB4	NE
EREG	NE
FGF1	0.7279
FGF2	0.2171
FGF3	NE
FGF4	NE
FGFR1	0.0826
FGFR2	0.732
FGFR3	0.7359
FGFR4	0.374
FLT1	0.5057
FLT3	0.8829
FLT4	0.7755
FST	0.1549
HBEGF	0.167
HGF	0.7991
IGF1	0.4414
IGF1R	0.559
IGF2	0.5439
IL8	0.4073
KDR	0.7252
KIT	0.3638
LEP	NE
MERTK	0.5897
MET	0.9476
MST1R	0.4211
NGF	0.5369
NRG1	0.0497*
PDGFA	0.6808
PDGFB	0.1724
PDGFRA	0.4319
PDGFRB	0.2557
PIGF	0.1897
RET	0.8809
ROS1	NE
TEK	0.3157
TGFA	0.5248
TYRO3	0.507
VEGFA	0.39
PECAM1	0.296
	* Log-rank test
	NE, not evaluated.
