# Supplementary material for: Targeted DNA and RNA sequencing of fine-needle biopsy FFPE specimens in patients with unresectable hepatocellular carcinoma treated with sorafenib
Source: Oncotarget. 2015 May 25;6(25):21636–44. doi: 10.18632/oncotarget.4270 (PMC4673292; doi:10.18632/oncotarget.4270)
Supplement: Supplementary file 5 [file oncotarget-06-21636-s005.xlsx]

## Sheet: Table S5
Table S5. Gene list
Gene list of DNA sequencing	Gene list of RNA sequencing
ABL1	ALK
AKT1	ANGPT2
ALK	AREG
APC	BTC
ATM	CSF1R
BRAF	CSF3
CDH1	EGF
CDKN2A	EGFR
EGFR	ERBB4
ERBB2	EREG
ERBB4	FGF1
EZH2	FGF2
FBXW7	FGF3
FGFR1	FGF4
FGFR2	FGFR1
FGFR3	FGFR2
GNAQ	FLT1
GNAS	FLT3
HNF1A	FLT4
HRAS	FST
IDH1	HBEGF
IDH2	HGF
JAK2	IGF1
JAK3	IGF1R
KRAS	KDR
MET	KIT
MLH1	LEP
MPL	MERTK
NOTCH1	MET
NPM1	MST1R
NRAS	NGF
PDGFRA	NRG1
PTPN11	PDGFRA
RB1	PDGFRB
RET	PIGF
SMAD4	RET
SMARCB1	ROS1
SMO	TEK
SRC	TGFA
STK11	TYRO3
